# Supplementary material for: Extracting microRNA-gene relations from biomedical literature using distant supervision
Source: PLoS One. 2017 Mar 6;12(3):e0171929. doi: 10.1371/journal.pone.0171929 (PMC5338769; doi:10.1371/journal.pone.0171929)
Supplement: S4 Dataset — Results using SL kernel and IBRel with the window size parameter 1 and 5. (ODS) [file pone.0171929.s004.ods]

## Sheet: windows
w=1
	SL kernel			IBRel
Gold Standard	P	R	F	P	R	F
Bagewadi's	0.695	0.854	0.766	0.484	0.504	0.494
miRTex	0.503	0.677	0.577	0.554	0.262	0.356
TransmiR	0.400	0.012	0.023	0.356	0.476	0.408
w=5
	SL kernel			IBRel
Gold Standard	P	R	F	P	R	F
Bagewadi's	0.690	0.797	0.740	0.482	0.659	0.557
miRTex	0.503	0.664	0.573	0.567	0.397	0.467
TransmiR	0.238	0.087	0.128	0.287	0.533	0.373
